# Supplementary material for: Alterations in peripheral blood NK cell subsets and function in patients with HBeAg-positive chronic hepatitis B during pregnancy
Source: Front Cell Infect Microbiol. 2025 Oct 6;15:1657367. doi: 10.3389/fcimb.2025.1657367 (PMC12535973; doi:10.3389/fcimb.2025.1657367)
Supplement: Supplementary file 2 [file Table2.xlsx]

## Sheet: clinical data
Supplementary Table 1 Clinical information of the study subjects
Groups	No.	Age (years)	Gestational age (weeks)	ALT (U/L)	HBV-DNA (IU/mL)	HBsAg (IU/mL)	HBsAb (IU/L)	HBeAg (IU/mL)	HBeAb (COI)	HBcAb (COI)
HC	#1	22	27	23	N.D.	N.D.	>10	N.D.	N.D.	N.D.
	#2	25	29	21	N.D.	N.D.	>10	N.D.	N.D.	N.D.
	#3	21	20	19	N.D.	N.D.	>10	N.D.	N.D.	N.D.
	#4	24	10	26	N.D.	N.D.	>10	N.D.	N.D.	N.D.
	#5	28	31	23	N.D.	N.D.	>10	N.D.	N.D.	N.D.
	#6	27	20	24	N.D.	N.D.	>10	N.D.	N.D.	N.D.
	#7	26	23	20	N.D.	N.D.	>10	N.D.	N.D.	N.D.
	#8	31	16	23	N.D.	N.D.	>10	N.D.	N.D.	N.D.
	#9	25	28	19	N.D.	N.D.	>10	N.D.	N.D.	N.D.
	#10	24	30	42	N.D.	N.D.	>10	N.D.	N.D.	N.D.
	#11	22	32	30	N.D.	N.D.	>10	N.D.	N.D.	N.D.
	#12	28	29	22	N.D.	N.D.	>10	N.D.	N.D.	N.D.
	#13	21	25	23	N.D.	N.D.	>10	N.D.	N.D.	N.D.
	#14	26	30	21	N.D.	N.D.	>10	N.D.	N.D.	N.D.
HBeAg-negative	#1	22	23	34	2260	5353.1	<10	0.084	0.003	<1
	#2	21	17	18	2020	2616.14	<10	0.097	0.006	<1
	#3	23	15	34	2210	5515.65	<10	0.048	0.003	<1
	#4	24	13	32	1460	1582.21	<10	0.046	0.003	<1
	#5	27	34	28	2300	16159	<10	0.001	0.002	<1
	#6	22	20	26	1840	1783.86	<10	0.001	0.011	<1
	#7	24	26	39	1480	3255.35	<10	0.006	0.003	<1
	#8	26	27	19	13000	2228.29	<10	0.007	0.003	<1
	#9	27	29	38	36200	5908.74	<10	0.004	0.006	<1
	#10	28	22	39	69700	987.7	<10	0.006	0.003	<1
	#11	27	14	19	33600	4052.72	<10	0.001	0.003	<1
	#12	21	31	23	1200	578.8	<10	0.153	0.916	<1
	#13	34	26	27	<1000	11934.1	<10	0.088	0.002	<1
	#14	22	34	20	51100	1814.85	<10	0.038	0.017	<1
	#15	26	15	21	<1000	1968.31	<10	0.04	0.003	<1
	#16	19	17	36	2630	1324.6	<10	0.074	0.002	<1
	#17	23	35	34	62900	617.4	<10	0.039	0.025	<1
	#18	26	21	32	2510	1402.15	<10	0.037	0.003	<1
	#19	23	30	35	1460	11549.7	<10	0.009	0.013	<1
	#20	28	18	24	4150	10093.4	<10	0.008	0.021	<1
	#21	24	28	26	5620	3461.83	<10	0.029	0.011	<1
	#22	25	26	29	1430	1076.55	<10	0.046	0.024	<1
	#23	21	19	30	19800	2032.29	<10	0.042	0.013	<1
	#24	29	30	21	1120	3152.22	<10	0.054	0.01	<1
	#25	24	24	35	11700	17616.7	<10	0.059	0.003	<1
	#26	22	25	37	<1000	6306.43	<10	0.004	0.005	<1
	#27	23	33	38	18300	161.01	<10	0.008	0.006	<1
	#28	25	20	35	2650	18934.7	<10	0.009	0.002	<1
HBeAg- positive	#1	25	17	134	618000000	102142	<10	146.1	4.33	<1
	#2	22	29	59	7170000	632.6	<10	242.9	1.36	<1
	#3	24	21	79	24800000	21301.3	<10	445.8	7.87	<1
	#4	28	29	70	230000000	4995.06	<10	335.481	7.76	<1
	#5	23	11	69	5500000	44678.8	<10	432.4	6.31	<1
	#6	26	24	56	160000000	13188.4	<10	492.5	6.98	<1
	#7	27	28	78	31400000	1865.79	<10	61.6	2.09	<1
	#8	20	24	89	18500000	38651.3	<10	371.5	6.23	<1
	#9	29	23	98	174000000	46655.7	<10	389.1	5.94	<1
	#10	25	26	79	206000000	73495.2	<10	410.391	6.65	<1
	#11	27	29	87	55600000	21504.7	<10	355.911	7.71	<1
	#12	25	31	89	160000000	2455.79	<10	392.685	6.13	<1
	#13	28	27	101	275000000	3525.99	<10	356.365	6.16	<1
	#14	22	26	78	133000000	43136.7	<10	58.77	5.35	<1
	#15	28	24	50	126000000	99300.9	<10	1380.2	0.4	<1
	#16	27	26	90	66200000	97352.4	<10	93.32	6.23	<1
	#17	25	29	103	468000000	18163.7	<10	374.071	1.57	<1
	#18	26	28	96	107000000	99417.9	<10	384.059	7.09	<1
	#19	31	30	87	215000000	37878.1	<10	378.838	7.77	<1
	#20	21	31	92	9960000	13747.4	<10	316.413	6.11	<1
	#21	37	22	76	20100000	27685.9	<10	245.362	5.35	<1
	#22	26	28	49	31400000	25875.9	<10	397.225	3.93	<1
	#23	25	25	105	90000000	43172.4	<10	1439.67	6.17	<1
	#24	24	28	90	49100000	66337.2	<10	404.035	7.25	<1
	#25	25	29	60	37400000	36928.8	<10	343.199	7.89	<1
	#26	22	30	45	79300000	31493.1	<10	28.14	6.12	<1
	#27	26	27	105	130000000	78726	<10	942.13	1.79	<1
	#28	24	28	87	79200000	101656	<10	788.3	2.84	<1
	#29	21	20	86	144000000	23427.2	<10	635.6	3.12	<1
	#30	23	30	59	85100000	34188	<10	196.325	4.56	<1
